# Supplementary material for: Plasma Beta-Hydroxybutyrate and All-Cause Mortality in Patients with Liver Cirrhosis
Source: Biomedicines. 2025 May 6;13(5):1120. doi: 10.3390/biomedicines13051120 (PMC12109306; doi:10.3390/biomedicines13051120)
Supplement: Supplementary file 1 [file biomedicines-13-01120-s001.zip]

Archive with 2 entries (2 files):
- Supplementary Figures and Tables BHB Cirrhosis.pdf
- Supplementary File S1-List of collaborative authors of TransplantLines Investigators.xlsx
