# Supplementary material for: Plasma Beta-Hydroxybutyrate and All-Cause Mortality in Patients with Liver Cirrhosis
Source: Biomedicines. 2025 May 6;13(5):1120. doi: 10.3390/biomedicines13051120 (PMC12109306; doi:10.3390/biomedicines13051120)
Supplement: Supplementary file 1 [file biomedicines-13-01120-s001.zip › Supplementary File S1-List of collaborative authors of TransplantLines Investigators.xlsx]

## Sheet: Blad1
	Naam	E-mail adres	ORCiD	Afdeling	Affiliatie	Rol TransplantLines	TransplantLines investigators?	Wetenschapscommissie TransplantLines?
Coby Annema	Annema-de Jong, JH (Coby)	j.h.annema@umcg.nl	0000-0001-8663-2145	Gezondheidswetenschappen	Department of Health Sciences, Section of Nursing Science, University Medical Center Groningen, University of Groningen, 9700 RB Groningen, The Netherlands.	Zorgonderzoeker	Ja
Stephan J L Bakker	Bakker, SJL (Stephan)	s.j.l.bakker@umcg.nl	0000-0003-3356-6791	Nefrologie	Department of Internal Medicine, Division of Nephrology, University Medical Center Groningen, University of Groningen, 9700 RB Groningen, The Netherlands.	PI TransplantLines	Ja
Stefan P Berger	Berger, SP (Stefan)	s.p.berger@umcg.nl	0000-0003-2228-4676	Nefrologie	Department of Internal Medicine, Division of Nephrology, University Medical Center Groningen, University of Groningen, 9700 RB Groningen, The Netherlands.	Hoofd Nefrologie	Ja
Hans Blokzijl	Blokzijl, H (Hans)	h.blokzijl@umcg.nl		MDL	Department of Gastroenterology and Hepatology, University Medical Center Groningen, University of Groningen, 9700 RB Groningen, The Netherlands.	Aanspreekpunt beschouwend (LEVER)	Ja
Frank A J A Bodewes	Bodewes, FAJA (Frank)	f.a.j.a.bodewes@umcg.nl		Kindergeneeskunde	Department of Pediatrics, division of Pediatric Gastroenterology and Hepatology, University Medical Center Groningen, University of Groningen, 9700 RB Groningen, The Netherlands.		Ja
Marieke T de Boer	Boer, MT de (Marieke)	m.t.de.boer@umcg.nl		Chirurgie	Department of Surgery, division of Hepato-Pancreato-Biliary Surgery and Liver Transplantation, University Medical Center Groningen, University of Groningen, 9700 RB Groningen, the Netherlands.	Aanspreekpunt snijdend (LEVER/LEVERDONOR)	Ja
Kevin Damman	Damman, K (Kevin)	k.damman@umcg.nl	0000-0003-0190-2228	Cardiologie	Department of Cardiology, University Medical Center Groningen, University of Groningen, 9700 RB Groningen, the Netherlands.	Aanspreekpunt beschouwend (HART/LONG)	Ja
Martin H de Borst	De Borst, MH (Martin)	m.h.de.borst@umcg.nl	0000-0002-4127-8733	Nefrologie	Department of Internal Medicine, Division of Nephrology, University Medical Center Groningen, University of Groningen, 9700 RB Groningen, The Netherlands.	Aanspreekpunt beschouwend (NIERDONOR)	Ja	Ja
Arjan Diepstra	Diepstra, A (Arjan)	a.diepstra@umcg.nl	0000-0001-9239-1050	Pathologie	Department of Pathology & Medical Biology, University Medical Center Groningen, University of Groningen, Groningen, 9700 RB Groningen, The Netherlands.		Ja
Gerard Dijkstra	Dijkstra, G (Gerard)	gerard.dijkstra@umcg.nl		MDL	Department of Gastroenterology and Hepatology, University Medical Center Groningen, University of Groningen, 9700 RB Groningen, The Netherlands.	Aanspreekpunt beschouwend (DARM)	Ja	Ja
Caecilia S E Doorenbos	Doorenbos, CSE (int)	c.s.e.doorenbos@umcg.nl		Nefrologie	Department of Internal Medicine, Division of Nephrology, University Medical Center Groningen, University of Groningen, 9700 RB Groningen, The Netherlands.		ja
Rianne M Douwes	Douwes, RM (Rianne)	r.m.douwes@umcg.nl	0000-0002-2517-5769	Nefrologie	Department of Internal Medicine, Division of Nephrology, University Medical Center Groningen, University of Groningen, 9700 RB Groningen, The Netherlands.	Onderzoeker (NIER)	Ja
Michele F Eisenga	Eisenga, MF (Michele)	m.f.eisenga@umcg.nl	0000-0002-2484-6233	Nefrologie	Department of Internal Medicine, Division of Nephrology, University Medical Center Groningen, University of Groningen, 9700 RB Groningen, The Netherlands.	Onderzoeker (NIER)	Ja
Michiel E Erasmus	Erasmus, ME (Michiel)	m.e.erasmus@umcg.nl	0000-0002-6234-2976	Thoraxchirurgie	Department of Cardiac Surgery, University Medical Center Groningen, University of Groningen, 9700 RB Groningen, the Netherlands.	Aanspreekpunt snijdend (HART/LONG)	Ja
C Tji Gan	Gan, CT (Tji)	c.t.gan@umcg.nl	0000-0002-1310-4189	Longziekten en tuberculose	Department of Respiratory Diseases, Tuberculosis and Lung Transplantation, University Medical Center Groningen, 9700 RB Groningen, The Netherlands	Aanspreekpunt (LONG)	Ja	Ja
Antonio W Gomes Neto	Gomes Neto, AW (Antonio)	a.w.gomes.neto@umcg.nl		Nefrologie	Department of Internal Medicine, Division of Nephrology, University Medical Center Groningen, University of Groningen, 9700 RB Groningen, The Netherlands.	Onderzoeker (NIER)	Ja
Eelko Hak	Hak, E (Eelko)	e.hak@rug.nl		Pharmacy	Unit of PharmacoTherapy, -Epidemiology & -Economics, Groningen Research Institute of Pharmacy, University Medical Center Groningen, University of Groningen, 9700 RB Groningen, The Netherlands		Ja
Bouke G Hepkema	Hepkema, BG (Bouke)	b.g.hepkema@umcg.nl		Laboratoriumgeneeskunde	Department of Laboratory Medicine, Transplantation Immunology, University Medical Center Groningen, University of Groningen, 9700 RB Groningen, Netherlands		Ja
Jip Jonker	Jonker, J (Jip)	j.jonker02@umcg.nl	0009-0006-9548-4985	Nefrologie	Department of Internal Medicine, Division of Nephrology, University Medical Center Groningen, University of Groningen, 9700 RB Groningen, The Netherlands.
Frank Klont	Klont, F (Frank)	klont.frank@gmail.com	0000-0003-3503-1694	Pharmacy	Unit of PharmacoTherapy, -Epidemiology & -Economics, Groningen Research Institute of Pharmacy, University of Groningen, 9700 RB Groningen, The Netherlands and Department of Clinical Pharmacy and Pharmacology, University Medical Center Groningen, University of Groningen, 9700 RB Groningen, The Netherlands		Ja
Tim J Knobbe	Knobbe, TJ (Tim)	t.j.knobbe@umcg.nl	0000-0003-3246-3192	Nefrologie	Department of Internal Medicine, Division of Nephrology, University Medical Center Groningen, University of Groningen, 9700 RB Groningen, The Netherlands.		Ja
Daan Kremer	Kremer, D (Daan)	d.kremer@umcg.nl	0000-0003-0011-115X	Nefrologie	Department of Internal Medicine, Division of Nephrology, University Medical Center Groningen, University of Groningen, 9700 RB Groningen, The Netherlands.	Onderzoeker (NIER/NIERDONOR)	Ja
Henri G D Leuvenink	Leuvenink, HGD (Henri)	h.g.d.leuvenink@umcg.nl	0000-0001-5036-2999	Chirurgie	Department of Surgery, Surgical Research Laboratory, University Medical Center Groningen, University of Groningen, 9700 RB Groningen, the Netherlands.	Aanspreekpunt snijdend (NIER)	Ja	Ja
Willem S Lexmond	Lexmond, WS (Willem)	w.s.lexmond@umcg.nl		Kindergeneeskunde	Department of Pediatrics, division of Pediatric Gastroenterology and Hepatology, University Medical Center Groningen, University of Groningen, 9700 RB Groningen, The Netherlands.	Aanspreekpunt beschouwend (KINDER-LEVER)	Ja
Vincent E de Meijer	Meijer, VE de (Vincent)	v.e.de.meijer@umcg.nl	0000-0002-7900-5917	Chirurgie	Department of Surgery, division of Hepato-Pancreato-Biliary Surgery and Liver Transplantation, University Medical Center Groningen, University of Groningen, 9700 RB Groningen, the Netherlands.	Aanspreekpunt snijdend (LEVER)	Ja	Ja
Hubert G M Niesters	Niesters, HGM (Bert)	h.g.m.niesters@umcg.nl	0000-0002-1758-0430	Medische microbiologie & infectiepreventie	Department of Medical Microbiology and Infection Prevention, Division of Clinical Virology, University Medical Center Groningen, University of Groningen, Groningen, Netherlands		Ja
Gertrude J Nieuwenhuijs-Moeke	Nieuwenhuijs-Moeke, GJ (Gertrude)	g.j.nieuwenhuijs-moeke@umcg.nl	0000-0001-9874-2632	Anesthesiologie	Department of Anesthesiology, University of Groningen, University Medical Centre Groningen, University of Groningen, 9700 RB Groningen, The Netherlands
L Joost van Pelt	Pelt, LJ van (Joost)	l.j.van.pelt@umcg.nl	0000-0001-5538-1806	Laboratoriumgeneeskunde	Department of Surgery, Surgical Research Laboratory, University Medical Center Groningen, University of Groningen, 9700 RB Groningen, the Netherlands.		Ja
Robert A Pol	Pol, RA (Robert)	r.pol@umcg.nl	0000-0002-2236-5233	Chirurgie	Department of Surgery, Division of Vascular Surgery, University Medical Center Groningen, University of Groningen, 9700 RB Groningen, The Netherlands	Aanspreekpunt snijdend (NIER)	Ja
Anna M Posthumus	Posthumus, AM (Anna)	a.m.posthumus@umcg.nl	0009-0001-6520-6830	Nefrologie	Department of Internal Medicine, Division of Nephrology, University Medical Center Groningen, University of Groningen, 9700 RB Groningen, The Netherlands.
Adelita V Ranchor	Ranchor, AV (Adelita)	a.v.ranchor@umcg.nl	0000-0001-7048-3771	Gezondheidswetenschappen	Department of Health Psychology, University Medical Center Groningen, University of Groningen, 9700 RB Groningen, The Netherlands		Ja
Jan Stephan F Sanders	Sanders, JSF (Jan-Stephan)	j.sanders@umcg.nl	0000-0002-0904-3969	Nefrologie	Department of Internal Medicine, Division of Nephrology, University Medical Center Groningen, University of Groningen, 9700 RB Groningen, The Netherlands.	Aanspreekpunt beschouwend (NIER)	Ja
Marion J Siebelink	Siebelink, MJ (Marion)	m.j.siebelink@umcg.nl	0000-0001-5366-1732	Groningen transplantatie centrum	University Medical Center Groningen Transplant Center, University Medical Center Groningen, University of Groningen, 9700 RB Groningen, The Netherlands		Ja
Riemer J H J A Slart	Slart, RHJA (Riemer)	r.h.j.a.slart@umcg.nl	0000-0002-5565-1164	Nucleaire geneeskunde & moleculaire beeldvorming	Medical Imaging Centre, Department of Nuclear Medicine and Molecular Imaging (EB50), University Medical Center Groningen, University of Groningen, 9700 RB Groningen, The Netherlands		Ja
J Casper Swarte	Swarte, JC (Cas)	j.c.swarte@umcg.nl	0000-0002-3709-9193	Nefrologie	Department of Internal Medicine, Division of Nephrology, University Medical Center Groningen, University of Groningen, 9700 RB Groningen, The Netherlands.		Ja
Daan J Touw	Touw, DJ (Daan)	d.j.touw@umcg.nl	0000-0002-1429-4789	Pharmacy	Department of Clinical Pharmacy and Pharmacology, University Medical Center Groningen, University of Groningen, 9700 RB Groningen, The Netherlands and Department of Pharmaceutical Analysis, Groningen Research Institute of Pharmacy, University of Groningen, Groningen, The Netherlands		Ja
Marius C van den Heuvel	van den Heuvel, MC (Marius)	m.c.van.den.heuvel@umcg.nl		Pathologie	Department of Pathology & Medical Biology, University Medical Center Groningen, University of Groningen, Groningen, 9700 RB Groningen, The Netherlands.		Ja
Coretta van Leer-Buter	van Leer-Buter, C (Coretta)	c.van.leer@umcg.nl	0000-0002-4072-7373	Medische microbiologie & infectiepreventie	Department of Virology, University of Groningen, University Medical Center Groningen, 9700RB Groningen, The Netherlands		Ja
Marco van Londen	van Londen, M (Marco)	m.van.londen@umcg.nl	0000-0001-7145-3240	Nefrologie	Department of Internal Medicine, Division of Nephrology, University Medical Center Groningen, University of Groningen, 9700 RB Groningen, The Netherlands.	Onderzoeker (NIERDONOREN)	Ja
Charlotte A te Velde Keyzer		c.a.keyzer@umcg.nl	0000-0002-8197-8056	Nefrologie	Department of Internal Medicine, Division of Nephrology, University Medical Center Groningen, University of Groningen, 9700 RB Groningen, The Netherlands.		Ja
Erik A M Verschuuren	Verschuuren, EAM (Erik)	e.a.m.verschuuren@umcg.nl	0000-0002-6807-6744	Longziekten en tuberculose	Department of Respiratory Diseases, Tuberculosis and Lung Transplantation, University Medical Center Groningen, 9700 RB Groningen, The Netherlands	Aanspreekpunt (LONG)	Ja
Michel J Vos	Vos, MJ (Michel)	m.j.vos01@umcg.nl	0000-0001-9379-2219	Laboratoriumgeneeskunde	Department of Laboratory Medicine, University Medical Center Groningen, University of Groningen, 9700 RB Groningen, Netherlands		Ja
Rinse K Weersma	Weersma, RK (Rinse)	r.k.weersma@umcg.nl		Microbiota	Department of Gastroenterology and Hepatology, University Medical Center Groningen, University of Groningen, 9700 RB Groningen, The Netherlands.		Ja
	C Annema, SJL Bakker, SP Berger, H Blokzijl, FAJA Bodewes, MT de Boer, K Damman, MH de Borst, A Diepstra, G Dijkstra, RM Douwes, CSE Doorenbos, MF Eisenga, ME Erasmus, CT Gan, AW Gomes Neto, AM Posthumus, E Hak, BG Hepkema, J Jonker, F Klont, TJ Knobbe, D Kremer, HGD Leuvenink, WS Lexmond, VE de Meijer, GJ Nieuwenhuis-Moeke, HGM Niesters, LJ van Pelt, RA Pol, AV Ranchor, JSF Sanders, MJ Siebelink…
	Coby Annema, Stefan P Berger, Hans Blokzijl, Frank AJA Bodewes, Marieke T de Boer, Kevin Damman, Martin H de Borst, Arjan Diepstra, Gerard Dijkstra, Rianne M Douwes, Caecilia SE Doorenbos, Michele F Eisenga, Michiel E Erasmus, C Tji Gan, Antonio W Gomes Neto, Eelko Hak, Bouke G Hepkema, Marius C van den Heuvel, Frank Klont, Tim J Knobbe, Daan Kremer, Coretta van Leer-Buter, Henri GD Leuvenink, Ma…
